# Supplementary material for: Characterization of Bacterial Differences Induced by Cleft-Palate-Related Spatial Heterogeneity
Source: Pathogens. 2022 Jul 5;11(7):771. doi: 10.3390/pathogens11070771 (PMC9323727; doi:10.3390/pathogens11070771)
Supplement: Supplementary file 1 [file pathogens-11-00771-s001.zip]

Archive with 1 entries (1 files):
- pathogens-1743739-supplementary.pdf
